# Supplementary material for: Expanding the neurodevelopmental phenotypes of individuals with de novo KMT2A variants
Source: NPJ Genom Med. 2019 Apr 26;4:9. doi: 10.1038/s41525-019-0083-x (PMC6486600; doi:10.1038/s41525-019-0083-x)
Supplement: Supplementary file 3 — Dataset 1 [file 41525_2019_83_MOESM3_ESM.xlsx]

## Sheet: Sheet1
Supplementary Data: Reported KMT2A mutations (n=188), including the 6 new patients reported in this paper.
technology	inheritance*	Sex	Author	Sample ID	group	Disorder and phenotype	original_chr	original_start	original_end	original_ref	original_alt	annovar_chr	annovar_start	annovar_end	ref_allele	alt_allele	effect	gene_symbol	transcript	g. (HGVS)	c. (HGVS)	p. HGVS	1000g_max	ExAC_max	gnomAD_max	sift_score	polyphen_score	ma_score	mt_score	CADD_phred	phylopPMam	phylopPMam_avg	phylopVert100	phylopVert100_avg
WGS	de novo	M	present report	Patient 1	NDD, ASD, WSS	refer to Table 1 and supplementary table 2	11	118376931	118376931	G	-	11	118376931	118376931	G	-	Frame_Shift_Del	KMT2A	NM_001197104.1	Chr11(GRCh37):g.118376931delG	c.10324delG	p.Ala3442Profs*17	0	0	0	NA	NA	NA	NA	NA	1.482	1.482	1.598	1.598
WES	de novo	F	present report	Patient 2	NDD, WSS	refer to Table 1 and supplementary table 2	11	118373692	118373695	TTTC	-	11	118373692	118373695	TTTC	-	Frame_Shift_Del	KMT2A	NM_001197104.1	Chr11(GRCh37):g.118373694_118373697delTTC	c.7087_7090del	p.Ser2363Leufs*12	0	0	0	NA	NA	NA	NA	NA	0.971000;2.054000;0.038000;2.541000	1.401	2.136000;2.945000;0.832000;3.183000	2.274
WGS	de novo	M	Yuen, et al. (2017) and present report	Patient 3	NDD, WSS, ASD	refer to Table 1 and supplementary table 2	11	118371710	118371710	G	-	11	118371710	118371710	G	-	Frame_Shift_Del	KMT2A	NM_001197104.1	Chr11(GRCh37):g.118371712delG	c.6169del	p.Val2057Tyrfs*18	0	0	0	NA	NA	NA	NA	NA	2.571	2.571	9.873	9.873
WGS	de novo	M	Yuen, et al. (2017) and present report	Patient 4	NDD, WSS, ASD	refer to Table 1 and supplementary table 2	11	118374302	118374303	TG	-	11	118374302	118374303	TG	-	Frame_Shift_Del	KMT2A	NM_001197104.1	Chr11(GRCh37):g.118374302_118374303delTG	c.7695_7696del	p.Glu2566Lysfs*14	0	0	0	NA	NA	NA	NA	NA	-1.489000;1.179000	-0.155	-3.126000;4.316000	0.595
WES	de novo	M	present report	Patient 5	WSS, ASD	refer to Table 1 and supplementary table 2	11	118375150	118375150	T	C	11	118375150	118375150	T	C	Missense_Mutation	KMT2A	NM_001197104.1	Chr11(GRCh37):g.118375150T>C	c.8543T>C	p.Leu2848Pro	0	0	0	0	0.998	1.1	1	29.9	2.315	2.315	7.602	7.602
targeted sequencing	de novo	M	present report	Patient 6	WSS, ASD	refer to Table 1 and supplementary table 2	11	118374702	118374702	C	T	11	118374702	118374702	C	T	Nonsense_Mutation	KMT2A	NM_001197104.1	Chr11(GRCh37):g.118374702C>T	c.8095C>T	p.Arg2699*	0	0	0	NA	NA	NA	1	37	2.873	2.873	2.44	2.44
WES	de novo	M	Iossifov, et al. (2014)	11145.p1	NDD, ASD	ASD, Verbal IQ: 80, non-verbal IQ:79	11	118344386	-	TG	T	11	118344387	118344387	G	-	Frame_Shift_Del	KMT2A	NM_001197104.1	Chr11(GRCh37):g.118344388delG	c.2514del	p.Trp838Cysfs*111	0	0	0	NA	NA	NA	NA	NA	2.664	2.664	3.62	3.62
WES	de novo	M	De Rubeis, et al. (2014)	ASC-proband_1339JS0028	NDD, ASD	ASD	11	118344818	-	T	A	11	118344818	118344818	T	A	Missense_Mutation	KMT2A	NM_001197104	Chr11(GRCh37):g.118344818T>A	c.2944T>A	p.Ser982Thr	0	0	0	0.31	0.006	0.695	0.757	17.58	0.982	0.982	1.542	1.542
WES	de novo	M	De Rubeis, et al. (2014)	ASC-proband_DEASD_0323_001	NDD, ASD	ASD	11	118360578	-	AC	A	11	118360579	118360579	C	-	Frame_Shift_Del	KMT2A	NM_001197104.1	Chr11(GRCh37):g.118360581delC	c.4554del	p.Thr1519Glnfs*67	0	0	0	NA	NA	NA	NA	NA	2.788	2.788	7.487	7.487
WES	inherited	M	Krumm, et al. (2015)	14535.p1	NDD, ASD	ASD, Verbal IQ: 97, non-verbal IQ:100	11	118378325	-	G	C	11	118378325	118378325	G	C	Splice_site	KMT2A	NM_001197104.1	Chr11(GRCh37)g.118378325G>C	c.10835+1G>C	IVS28+G>C	0	3.029e-05	3.583e-05	NA	NA	NA	1	25.3	2.458	2.458	5.78	5.78
WES	inherited	F	Krumm, et al. (2015)	14535.s1	unaffected control		11	118378325	-	G	C	11	118378325	118378325	G	C	Splice_site	KMT2A	NM_001197104.1	Chr11(GRCh37)g.118378325G>C	c.10835+1G>C	IVS28+G>C	0	3.029e-05	3.583e-05	NA	NA	NA	1	25.3	2.458	2.458	5.78	5.78
WES	inherited	M	Krumm, et al. (2015)	14093.p1	NDD, ASD	ASD, Verbal IQ: 60, non-verbal IQ:88	11	118362546	-	G	A	11	118362546	118362546	G	A	Missense_Mutation	KMT2A	NM_001197104.1	Chr11(GRCh37):g.118362546G>A	c.4907G>A	p.Arg1636Gln	0	2.997e-05	2.978e-05	0.019	0.452	2.34	1	31	2.713	2.713	7.683	7.683
WES	inherited	M	Krumm, et al. (2015)	13742.p1	NDD, ASD	ASD, Verbal IQ: 26, non-verbal IQ:46	11	118365082	-	C	G	11	118365082	118365082	C	G	Missense_Mutation	KMT2A	NM_001197104.1	Chr11(GRCh37):g.118365082C>G	c.5258C>G	p.Ala1753Gly	0	0	0	0.014	0.445	2.455	1	25.2	2.885	2.885	7.261	7.261
WES	de novo	M	Fitzgerald, et al. (2015)	DDD-263739	NDD	Global developmental delay| Abnormal facial shape| Mild short stature| Abnormality of the cardiac septa	11	118354781	118362888	-	-	11	118354782	118362888			Deletion spanning exons 9-15	KMT2A	-	-	-	-
WES	de novo	?	Lee, et al. (2014)	116	NDD, DD	developmental delay, torticollis, hypotonia, dysmorphic features, gastroesophageal reflux, gastrostomy, hypertrichosis, Hirsutism, mitochondria	-	-	-	-	-	-	-	-	-	-	Frame_Shift	KMT2A	NM_001197104.1	-	-	p.Lys1218Glnfs*4
WES	de novo	?	Lee, et al. (2014)	132	NDD, DD	developmental delay, short stature, ptosis, hypotonia	-	-	-	-	-	-	-	-	-	-	Frame_Shift	KMT2A	NM_001197104.1	-	-	p.Ser3446Phefs*29
WES	de novo	M	Jones, et al. (2012)	1	WSS, ASD	refer to paper	-	-	-	-	-	11	118375413	118375416	GTCT	-	Nonsense_Mutation	KMT2A	NM_001197104.1	Chr11(GRCh37):g.118375413_118375416delGTCT	c.8806_8809del	p.Val2936*	0	0	0	NA	NA	NA	NA	NA	2.941000;2.371000;0.913000;1.601000	1.9565	9.477000;7.697000;0.090000;1.235000	4.62475
WES	de novo	F	Jones, et al. (2012)	2	WSS, ASD	refer to paper	-	-	-	-	-	11	118374874	118374874	T	-	Nonsense_Mutation	KMT2A	NM_001197104.1	Chr11(GRCh37):g.118374874del	c.8267del	p.Leu2756*	0	0	0	NA	NA	NA	NA	NA	2.371	2.371	3.226	3.226
WES	de novo	F	Jones, et al. (2012)	3	WSS	refer to paper	-	-	-	-	-	11	118373520	118373520	T	-	Frame_Shift_Del	KMT2A	NM_001197104.1	Chr11(GRCh37):g.118373520del	c.6913del	p.Ser2305Leufs*2	0	0	0	NA	NA	NA	NA	NA	2.233	2.233	0.775	0.775
WES	de novo	M	Jones, et al. (2012)	5	WSS	refer to paper	-	-	-	-	-	11	118373751	118373751	C	T	Nonsense_Mutation	KMT2A	NM_001197104.1	Chr11(GRCh37):g.118373751C>T	c.7144C>T	p.Arg2382*	0	0	0	NA	NA	NA	1	35	0.269	0.269	0.413	0.413
WES	de novo	F	Jones, et al. (2012)	6	WSS	refer to paper	-	-	-	-	-	11	118360867	118360867	T	TT	Nonsense_Mutation	KMT2A	NM_001197104.1	Chr11(GRCh37):g.118360867dup	c.4599dup	p.Lys1534*	0	0	0	NA	NA	NA	NA	NA	0.196	0.196	1.173	1.173
WES	de novo	F	Strom, et al. (2014)	1	WSS	refer to paper	11	118359338	-	T	C	11	118359338	118359338	T	C	Missense_Mutation	KMT2A	NM_001197104.1	Chr11(GRCh37):g.118359338T>C	c.4342T>C	p.Cys1448Arg	0	0	0	0	0.987	3.735	1	31	2.222	2.222	7.651	7.651
WES	de novo	M	Strom, et al. (2014)	2	WSS	refer to paper	11	118353211	-	G	A	11	118353211	118353211	G	A	Splice_site	KMT2A	NM_001197104.1	Chr11(GRCh37):g.118353211G>A	c.4086+1G>A	IVS8+1G>A	0	0	0	NA	NA	NA	1	34	2.616	2.616	6.787	6.787
WES	de novo	?	Heilberg, et al. (2016)	56	NDD, epilepsy	Epileptic Encephalopathy, Infantile Spasms	-	-	-	-	-	11	118344129	118344129	-	C	Frame_Shift_Ins	KMT2A	NM_001197104	Chr11(GRCh37):g.118344129dupC	c.2255dup	p.H753Sfs*11	0	0	0	NA	NA	NA	NA	NA	2.781	2.781	7.383	7.383
WES	de novo	?	Heilberg, et al. (2016)	57	NDD, epilepsy	epileptic encephalopathy, ESES, complex partial seizures	-	-	-	-	-	11	118344136	118344136	C	-	Nonsense_Mutation	KMT2A	NM_001197104	Chr11(GRCh37):g.118344136delC	c.2262del	p.Met755*	0	0	0	NA	NA	NA	NA	NA	0.841	0.841	1.441	1.441
WES	de novo	?	Heilberg, et al. (2016)	58	NDD, epilepsy	unclassified Epilepsy	-	-	-	-	-	11	118344067	118344067	A	-	Frame_Shift_Del	KMT2A	NM_001197104	Chr11(GRCh37):g.118344067delA	c.2193del	p.Ser732Profs*24	0	0	0	NA	NA	NA	NA	NA	-1.451	-1.451	-0.459	-0.459
WES	de novo	M	Miyake, et al. (2016)	1	WSS	refer to paper	-	-	-	-	-	11	118374045	118374045	C	T	Nonsense_Mutation	KMT2A	NM_001197104.1	Chr11(GRCh37):g.118374045C>T	c.7438C>T	p.Arg2480*	0	0	0	NA	NA	NA	1	35	0.381	0.381	1.986	1.986
WES	unknown	F	Miyake, et al. (2016)	2	WSS	refer to paper	-	-	-	-	-	11	118373388	118373388	C	T	Nonsense_Mutation	KMT2A	NM_001197104.1	Chr11(GRCh37):g.118374045C>T	c.6781C>T	p.Gln2261*	0	0	0	NA	NA	NA	1	38	2.884	2.884	3.631	3.631
WES	de novo	M	Miyake, et al. (2016)	3	WSS	refer to paper	-	-	-	-	-	11	118348913	118348913	G	A	Missense_Mutation	KMT2A	NM_001197104.1	Chr11(GRCh37):g.118374045G>A	c.3566G>A	p.Cys1189Tyr	0	0	0	0	0.999	2.66	1	31	2.835	2.835	9.811	9.811
WES	unknown	?	Miyake, et al. (2016)	4	WSS	refer to paper	-	-	-	-	-	11	118342712	118342712	C	A	Missense_Mutation	KMT2A	NM_001197104.1	Chr11(GRCh37):g.118342712C>A	c.838C>A	p.Pro280Thr	0	0	0	0	0.997	2.085	1	25.6	2.515	2.515	6.296	6.296
WES	de novo	F	Miyake, et al. (2016)	5	WSS	refer to paper	-	-	-	-	-	11	118342912	118342912	A	-	Frame_Shift_Del	KMT2A	NM_001197104.1	Chr11(GRCh37):g.118342912delA	c.1038del	p.Val347Leufs*53	0	0	0	NA	NA	NA	NA	NA	-0.187	-0.187	-0.277	-0.277
WES	de novo	M	Miyake, et al. (2016)	6	WSS	refer to paper	-	-	-	-	-	11	118344021	118344021	C	-	Frame_Shift_Del	KMT2A	NM_001197104.1	Chr11(GRCh37):g.118344022delC	c.2148del	p.Leu717Cysfs*39	0	0	0	NA	NA	NA	NA	NA	2.642	2.642	5.682	5.682
WES	de novo	F	Mendelsohn, et al. (2014)	1	WSS	refer to paper	11	118339487	118355089	-	-	11	118339487	118355089			microdeletion spanning exons 3-9	KMT2A	-	-	-	-
WES	de novo	F	Steel, et al. (2015)	1	WSS	refer to paper	-	-	-	-	-	11	118362545	118362545	C	T	Nonsense_Mutation	KMT2A	NM_001197104.1	-	-	p.Arg1636*	0	0	0	NA	NA	NA	1	36	0.274	0.274	1.157	1.157
sequencing gene panel	de novo	M	Martinez, et al. (2016)	15	NDD, ID	Abnormality of the cardiovascular system, Abnormality of the hand, Abnormality of the male genitalia, Abnormality of the nose, Abnormality of the palate, Abnormality of the philtrum, Aggressive behavior, Decreased body weight, Delayed speech and language development, Downslanted palpebral fissures, Feeding difficulties, Hypertelorism, Hypertrichosis, Intellectual disability, Low-set ears, Microce…	11	118373140	-	T	TA	11	118373140	118373140	-	A	Frame_Shift_Ins	KMT2A	NM_001197104.1	Chr11(GRCh37):g.118373140dupA	c.6534dup	p.Val2179Serfs*5	0	0	0	NA	NA	NA	NA	NA	2.219	2.219	5.178	5.178
sequencing gene panel	de novo	F	Martinez, et al. (2016)	26	NDD, ID	Abnormality of the hair, Abnormality of the hand, Abnormality of the mouth, Abnormality of the nose, Abnormality of the palate, Abnormality of the philtrum, Aggressive behavior, Delayed speech and language development, Epicanthus, Hypertelorism, Hypertrichosis, Intellectual disability, Intrauterine growth retardation, Macrotia, Microcephaly, Posteriorly rotated ears, Short stature, Strabismus, Sy…	11	118376288	-	TC	T	11	118376289	118376289	C	-	Frame_Shift_Del	KMT2A	NM_001197104.1	Chr11(GRCh37):g.118376289delC	c.9682del	p.Arg3228Valfs*28	0	0	0	NA	NA	NA	NA	NA	2.89	2.89	5.655	5.655
WES	de novo	M	Stellacci, et al. (2016)	1	WSS	refer to paper	-	-	-	-	-	11	118348828	118348828	T	G	Missense_Mutation	KMT2A	NM_001197104.1	Chr11(GRCh37):g.118348828T>G	c.3481T>G	p.Cys1161Gly	0	0	0	0	0.998	2.675	1	28.1	2.324	2.324	7.994	7.994
WES, SNP microarray	de novo	F	Dunkerton, et al. (2015)	1	WSS	refer to paper	11	118347610	118347610	C	T	11	118347610	118347610	C	T	Nonsense_Mutation	KMT2A	NM_001197104.1	Chr11(GRCh37):g.118347610C>T	c. 3247C>T	p. Arg1083*	0	0	0	NA	NA	NA	1	36	1.47	1.47	3.567	3.567
WES, CGH microarray	de novo	F	Dunkerton, et al. (2015)	2	WSS	refer to paper	11	118347610	118347610	C	T	11	118347610	118347610	C	T	Nonsense_Mutation	KMT2A	NM_001197104.1	Chr11(GRCh37):g.118347610C>T	c. 3247C>T	p. Arg1083*	0	0	0	NA	NA	NA	1	36	1.47	1.47	3.567	3.567
WES, CGH array	de novo	F	Cavel, et al. (2015)	1	WSS	refer to paper	-	-	-	-	-	11	118372446	118372446	C	T	Nonsense_Mutation	KMT2A	NM_001197104.1	Chr11(GRCh37):g.118372446C>T	c.6379C>T	p.Arg2127 *	0	0	0	NA	NA	NA	1	35	0.334	0.334	3.633	3.633
WES, microarray, karyotyping	de novo	F	Ko, et al. (2016)	1	WSS	refer to paper	-	-	-	-	-	11	118369214	118369214	C	T	Nonsense_Mutation	KMT2A	NM_001197104.1	Chr11(GRCh37):g.118369214C>T	c.5932C>T	p.Gln1978*	0	0	0	NA	NA	NA	1	40	2.802	2.802	6.039	6.039
WES, microarray, karyotyping	de novo	M	Ko, et al. (2016)	2	WSS	refer to paper	-	-	-	-	-	11	118348850	118348850	G	A	Missense_Mutation	KMT2A	NM_001197104.1	Chr11(GRCh37):g.118348850G>A	c.3503G>A	p.Gly1168Asp	0	0	0	0	1	2.595	1	29.2	2.835	2.835	9.811	9.811
WES	de novo	M	Sun, et al. (2017)	A.II–5	WSS	refer to paper	-	-	-	-	-	11	118375014	118375014	C	T	Nonsense_Mutation	KMT2A	NM_001197104.1	Chr11(GRCh37):g.118375014C>T	c.8407C>T	p.Gln2803*	0	0	0	NA	NA	NA	1	40	2.941	2.941	3.431	3.431
targeted sequencing	de novo	M	Sun, et al. (2017)	B.II–1	WSS	refer to paper	-	-	-	-	-	11	118344329	118344329	C	T	Nonsense_Mutation	KMT2A	NM_001197104.1	Chr11(GRCh37):g.118344329C>T	c.2455C>T	p.Gln819*	0	0	0	NA	NA	NA	1	36	2.579	2.579	4.399	4.399
WGS	de novo	M	Turner, et al. (2016)	13515.p1	NDD, ASD	ASD, Verbal IQ=19, non-verbal IQ=54	11	118337993	118337993	G	A	11	118337993	118337993	G	A	intronic	KMT2A	NM_001197104	Chr11(GRCh37):g.118337993G>A	c.433-1497G>A		0	0	0	NA	NA	NA	NA	NA	0.446	0.446	0.328	0.328
WES	de novo	?	EuroEPINOMICS-RES Consortium, Epilepsy Phenome/Genome Project, and Epi4K Consortium. (2014)	ND34528	NDD, epilepsy	epileptic encephalopathy (Lennox-Gastaut Syndrome)	11	118348807	118348807	C	T	11	118348807	118348807	C	T	Missense_Mutation	KMT2A	NM_001197104.1	Chr11(GRCh37):g.118348807C>T	c.3460C>T	p.Arg1154Trp	0	0	0	0	1	2.675	1	33	2.882	2.882	6.023	6.023
WES	inherited from affected father	?	Farwell, et al. (2015)	1	NDD, DD/ID	N/A	-	-	-	-	-	-	-	-	-	-	Frame_Shift	KMT2A	NM_001197104.1	-	-	p.Leu623Serfs*3
WES	de novo	?	Farwell, et al. (2015)	2	NDD, DD/ID	N/A	-	-	-	-	-	-	-	-	-	-	Frame_Shift	KMT2A	NM_001197104.1	-	-	p.H753Sfs*11
WES	de novo	?	Farwell, et al. (2015)	3	NDD, DD/ID	N/A	-	-	-	-	-	-	-	-	-	-	Frame_Shift	KMT2A	NM_001197104.1	-	-	p.Ser774Valfs*12
WES	de novo	?	Farwell, et al. (2015)	4	NDD, DD/ID	N/A	-	-	-	-	-	-	-	-	-	-	Frame_Shift	KMT2A	NM_001197104.1	-	-	p.Ser774Valfs*12
WES	de novo	M	McRae, et al.	DDD4K.02853	NDD, DD	N/A	11	118376589	-	CA	CAA	11	118376590	118376590	-	A	Frame_Shift_Ins	KMT2A	NM_001197104.1	Chr11(GRCh37):g.118376590dupA	c.9983dup	p.His3328Glnfs*31	0	0	0	NA	NA	NA	NA	NA	2.267	2.267	5.056	5.056
WES	de novo	F	McRae, et al.	DDD4K.01407	NDD, DD	N/A	11	118376753	-	CAATCTTTTAATCAA	C	11	118376754	118376767	AATCTTTTAATCAA	-	Frame_Shift_Del	KMT2A	NM_001197104.1	Chr11(GRCh37):g.118376755_118376768delATCTTTTAATCAAA	c.10148_10161del	p.Asn3383Serfs*2	0	0	0	NA	NA	NA	NA	NA	1.047000;2.267000;0.124000;2.809000;2.180000;-0.159000;-0.284000;2.267000;-0.089000;2.267000;2.333000;1.586000;2.247000;2.333000	1.49486	5.954000;5.045000;0.546000;5.781000;7.697000;0.600000;0.200000;7.697000;-0.172000;2.960000;7.697000;1.162000;8.963000;8.963000	4.50664
WES	de novo	M	McRae, et al.	DDD4K.03895	NDD, DD	N/A	11	118343347	-	G	GGCTTCTGAGGAGATTCAGGT	11	118343347	118343347	-	GCTTCTGAGGAGATTCAGGT	Frame_Shift_Ins	KMT2A	NM_001197104.1	Chr11(GRCh37):g.118343367dupGCTTCTGAGGAGATTCAGGT	c.1474_1493dup	p.Pro500Leufs*74	0	0	0	NA	NA	NA	NA	NA	2.655	2.655	4.486	4.486
WES	de novo	M	McRae, et al.	DDD4K.00286	NDD, DD	Global developmental delay| Microcephaly| Clinodactyly of the 5th finger| Short nose	11	118343997	-	ACTCT	ACT	11	118343998	118343999	CT	-	Frame_Shift_Del	KMT2A	NM_001197104.1	Chr11(GRCh37):g.118344000_118344001delCT	c.2126_2127del	p.Ser709*	0	0	0	NA	NA	NA	NA	NA	2.642000;2.134000	2.388	1.955000;7.587000	4.771
WES	de novo	F	McRae, et al.	DDD4K.00576	NDD, DD	N/A	11	118352585	-	C	T	11	118352585	118352585	C	T	Nonsense_Mutation	KMT2A	NM_001197104.1	Chr11(GRCh37):g.118352585C>T	c.3790C>T	p.Arg1264*	0	0	0	NA	NA	NA	1	35	2.68	2.68	2.779	2.779
WES	de novo	M	McRae, et al.	DDD4K.01240	NDD, DD	N/A	11	118352669	-	AGG	AG	11	118352670	118352670	G	-	Frame_Shift_Del	KMT2A	NM_001197104.1	Chr11(GRCh37):g.118352671delG	c.3876del	p.Lys1293Serfs*63	0	0	0	NA	NA	NA	NA	NA	2.68	2.68	6.656	6.656
WES	de novo	F	McRae, et al.	DDD4K.03014	NDD, DD	N/A	11	118363932	-	ATT	AT	11	118363933	118363933	T	-	Frame_Shift_Del	KMT2A	NM_001197104.1	Chr11(GRCh37):g.118363934delT	c.5167del	p.Tyr1723Thrfs*12	0	0	0	NA	NA	NA	NA	NA	1.313	1.313	0.272	0.272
WES	de novo	F	McRae, et al.	DDD4K.04031	NDD, DD	ID-DDD| Epicanthus| Prominent nasal bridge| Global developmental delay| Delayed speech and language development	11	118344533	-	G	T	11	118344533	118344533	G	T	Nonsense_Mutation	KMT2A	NM_001197104.1	Chr11(GRCh37):g.118344533G>T	c.2659G>T	p.Glu887*	0	0	0	NA	NA	NA	1	36	2.781	2.781	9.3	9.3
WES	de novo	F	McRae, et al.	DDD4K.02892	NDD, DD, ASD	ID,ASD-DDD| Autism| Intellectual disability| Behavioural/Psychiatric Abnormality| Prominent nose| Patent ductus arteriosus| Arnold-Chiari type I malformation	11	118373178	-	C	T	11	118373178	118373178	C	T	Nonsense_Mutation	KMT2A	NM_001197104.1	Chr11(GRCh37):g.118373178C>T	c.6571C>T	p.Arg2191*	0	0	0	NA	NA	NA	1	36	0.744	0.744	2.48	2.48
WES	de novo	F	McRae, et al.	DDD4K.02110	NDD, DD	N/A	11	118342427	-	C	T	11	118342427	118342427	C	T	Nonsense_Mutation	KMT2A	NM_001197104.1	Chr11(GRCh37):g.118342427C>T	c.553C>T	p.Arg185*	0	0	0	NA	NA	NA	1	36	2.801	2.801	2.509	2.509
WES	de novo	F	McRae, et al.	DDD4K.00075	NDD, DD	N/A	11	118375184	-	T	A	11	118375184	118375184	T	A	Missense_Mutation	KMT2A	NM_001197104.1	Chr11(GRCh37):g.118375184T>A	c.8577T>A	p.Asn2859Lys	0	0	0	0	0.994	1.04	1	23.9	-0.032	-0.032	-0.162	-0.162
WES	de novo	M	McRae, et al.	DDD4K.03635	NDD, DD	N/A	11	118368658	-	G	T	11	118368658	118368658	G	T	Missense_Mutation	KMT2A	NM_001197104.1	Chr11(GRCh37):g.118368658G>T	c.5672G>T	p.Gly1891Val	0	0	0	0.002	0.957	3.09	1	28.7	2.547	2.547	9.813	9.813
WES	de novo	M	McRae, et al.	DDD4K.01118	NDD, DD	N/A	11	118343528	-	GCCCCCC	GCCCCC	11	118343529	118343529	C	-	Frame_Shift_Del	KMT2A	NM_001197104.1	Chr11(GRCh37):g.118343534delC	c.1660del	p.Gln554Serfs*13	0	0	0	NA	NA	NA	NA	NA	2.365	2.365	2.842	2.842
WES	de novo	M	McRae, et al.	DDD4K.03872	NDD, DD	N/A	11	118370054	-	GTGTTTGT	GTGT	11	118370056	118370059	GTTT	-	Frame_Shift_Del	KMT2A	NM_001197104.1	Chr11(GRCh37):g.118370058_118370061delTTGT	c.6002_6005del	p.Phe2001Trpfs*8	0	0	0	NA	NA	NA	NA	NA	0.402000;2.324000;2.324000;2.324000	1.8435	0.160000;4.571000;8.042000;1.676000	3.61225
WES	de novo	M	McRae, et al.	DDD4K.00035	NDD, DD	N/A	11	118347702	-	G	T	11	118347702	118347702	G	T	splice_region_variant	KMT2A		Chr11(GRCh37):g.118347702G>T	c.3334+5G>T	IVS4+5G>T	0	0	0	NA	NA	NA	NA	22.5	2.771	2.771	6.807	6.807
WES	de novo	F	McRae, et al.	DDD4K.02249	NDD, DD	N/A	11	118344326	-	A	T	11	118344326	118344326	A	T	Nonsense_Mutation	KMT2A	NM_001197104.1	Chr11(GRCh37):g.118344326A>T	c.2452A>T	p.Lys818*	0	0	0	NA	NA	NA	1	36	2.153	2.153	7.052	7.052
WES	de novo	M	McRae, et al.	DDD4K.01778	NDD, DD	N/A	11	118348685	-	A	G	11	118348685	118348685	A	G	Missense_Mutation	KMT2A	NM_001197104.1	Chr11(GRCh37):g.118348685A>G	c.3338A>G	p.Lys1113Arg	0	0	0	0.015	0.952	2.045	1	27.4	2.324	2.324	8.905	8.905
WES	de novo	M	McRae, et al.	DDD4K.00130	NDD, DD	N/A	11	118367083	-	G	T	11	118367083	118367083	G	T	Splice_site	KMT2A	NM_001197104.1	Chr11(GRCh37):g.118367083G>T	c.5664+1G>T	IVS20+1G>T	0	0	0	NA	NA	NA	1	33	2.564	2.564	9.204	9.204
WES	de novo	M	McRae, et al.	DDD4K.00917	NDD, DD	N/A	11	118372446	-	C	T	11	118372446	118372446	C	T	Nonsense_Mutation	KMT2A	NM_001197104.1	Chr11(GRCh37):g.118372446C>T	c.6379C>T	p.Arg2127*	0	0	0	NA	NA	NA	1	35	0.334	0.334	3.633	3.633
WES	de novo	M	McRae, et al.	DDD4K.02363	NDD, DD	N/A	11	118352600	-	GAAAA	GAAA	11	118352601	118352601	A	-	Frame_Shift_Del	KMT2A	NM_001197104.1	Chr11(GRCh37):g.118352604delA	c.3809del	p.Lys1270Argfs*86	0	0	0	NA	NA	NA	NA	NA	2.165	2.165	7.099	7.099
WES	de novo	M	McRae, et al.	DDD4K.01769	NDD, DD	N/A	11	118359327	-	A	C	11	118359327	118359327	A	C	Splice_site	KMT2A	NM_001197104.1	Chr11(GRCh37):g.118359327A>C	c.4333-2A>C	IVS10-2A>C	0	0	0	NA	NA	NA	1	34	2.222	2.222	8.906	8.906
WES	de novo	F	McRae, et al.	DDD4K.02370	NDD, DD	ID| Intellectual disability| Proportionate short stature| Highly arched eyebrow| High anterior hairline| High forehead| Short neck| High-arched palate| Clinodactyly of the 5th finger| Sandal gap| 2-3 toe syndactyly	11	118376963	-	CT	CTT	11	118376964	118376964	-	T	Frame_Shift_Ins	KMT2A	NM_001197104.1	Chr11(GRCh37):g.118376964dupT	c.10357dup	p.Tyr3453Leufs*22	0	0	0	NA	NA	NA	NA	NA	2.333	2.333	1.518	1.518
WES	de novo	M	McRae, et al.	DDD4K.03883	NDD, DD	N/A	11	118344530	-	CGGG	CGG	11	118344531	118344531	G	-	Frame_Shift_Del	KMT2A	NM_001197104.1	Chr11(GRCh37):g.118344533delG	c.2657del	p.Glu887Serfs*62	0	0	0	NA	NA	NA	NA	NA	2.781	2.781	7.441	7.441
WES	de novo	M	McRae, et al.	DDD4K.03814	NDD, DD	N/A	11	118365464	-	CAAA	CAA	11	118365465	118365465	A	-	Frame_Shift_Del	KMT2A	NM_001197104.1	Chr11(GRCh37):g.118365467delA	c.5348del	p.Asn1783Ilefs*40	0	0	0	NA	NA	NA	NA	NA	2.279	2.279	0.835	0.835
WES	de novo	F	McRae, et al.	DDD4K.00111	NDD, DD	N/A	11	118352585	-	C	T	11	118352585	118352585	C	T	Nonsense_Mutation	KMT2A	NM_001197104.1	Chr11(GRCh37):g.118352585C>T	c.3790C>T	p.Arg1264*	0	0	0	NA	NA	NA	1	35	2.68	2.68	2.779	2.779
WES	de novo	M	McRae, et al.	DDD4K.01927	NDD, DD	N/A	11	118344908	-	C	T	11	118344908	118344908	C	T	Nonsense_Mutation	KMT2A	NM_001197104.1	Chr11(GRCh37):g.118344908C>T	c.3034C>T	p.Gln1012*	0	0	0	NA	NA	NA	1	36	2.588	2.588	3.568	3.568
WES	de novo	M	McRae, et al.	DDD4K.00481	NDD, DD	N/A	11	118348903	-	A	G	11	118348903	118348903	A	G	Missense_Mutation	KMT2A	NM_001197104.1	Chr11(GRCh37):g.118348903A>G	c.3556A>G	p.Lys1186Glu	0	0	0	0.001	0.996	2.44	1	29.8	2.287	2.287	9.285	9.285
WES	de novo	M	McRae, et al.	DDD4K.02697	NDD, DD	N/A	11	118307508	-	C	A	11	118307508	118307508	C	A	Nonsense_Mutation	KMT2A	NM_001197104.1	Chr11(GRCh37):g.118307508C>A	c.281C>A	p.Ser94*	0	0	0	NA	NA	NA	1	35	1.791	1.791	1.152	1.152
WES	de novo	F	McRae, et al.	DDD4K.01919	NDD, DD	N/A	11	118374171	-	ACAGTCA	ACA	11	118374172	118374175	CAGT	-	Frame_Shift_Del	KMT2A	NM_001197104.1	Chr11(GRCh37):g.118374174_118374177delGTCA	c.7567_7570del	p.Val2523Lysfs*2	0	0	0	NA	NA	NA	NA	NA	2.760000;-0.734000;2.760000;2.227000	1.75325	5.967000;-1.290000;7.502000;3.237000	3.854
WES	de novo	F	McRae, et al.	DDD4K.01021	NDD, DD	N/A	11	118374704	-	ACTGGCATCC	AC	11	118374705	118374712	CTGGCATC	-	Frame_Shift_Del	KMT2A	NM_001197104.1	Chr11(GRCh37):g.118374706_118374713delTGGCATCC	c.8099_8106del	p.Leu2700Profs*2	0	0	0	NA	NA	NA	NA	NA	1.571000;2.317000;-0.056000;0.809000;2.873000;-0.636000;0.450000;2.873000	1.27513	1.260000;6.886000;0.011000;1.635000;2.466000;0.015000;1.135000;2.864000	2.034
WES	de novo	F	McRae, et al.	DDD4K.00750	NDD, DD	N/A	11	118344424	-	TAA	T	11	118344425	118344426	AA	-	Frame_Shift_Del	KMT2A	NM_001197104.1	Chr11(GRCh37):g.118344426_118344427delAA	c.2552_2553del	p.Lys851Argfs*14	0	0	0	NA	NA	NA	NA	NA	2.245000;0.478000	1.3615	7.052000;4.063000	5.5575
WES	de novo	?	Lelieveld, et al. (2016)	709	NDD, ID	N/A	11	118390721	118390723	CCT		11	118390721	118390723	CCT	-	inframe_deletion	KMT2A	NM_001197104.1	Chr11(GRCh37):g.118390724_118390726delCCT	c.11374_11376del	p.Pro3792del	0	0	0	NA	NA	NA	NA	NA	2.786000;2.786000;0.142000	1.90467	3.753000;4.687000;-0.477000	2.65433
WES	de novo	?	Lelieveld, et al. (2016)	590	NDD, ID	N/A	11	118344334	118344334		A	11	118344334	118344334	-	A	Frame_Shift_Ins	KMT2A	NM_001197104.1	Chr11(GRCh37):g.118344334dupA	c.2461dup	p.Ser821Lysfs*11	0	0	0	NA	NA	NA	NA	NA	-0.355	-0.355	-1.738	-1.738
WES	de novo	?	Lelieveld, et al. (2016)	574	NDD, ID	N/A	11	118392808	118392808		T	11	118392808	118392808	-	T	Frame_Shift_Ins	KMT2A	NM_001197104.1	Chr11(GRCh37):g.118392808dupT	c.11841dup	p.Lys3948*	0	0	0	NA	NA	NA	NA	NA	2.308	2.308	9.143	9.143
WES	de novo	?	Lelieveld, et al. (2016)	461	NDD, ID	N/A	11	118375138	118375138	G	T	11	118375138	118375138	G	T	Missense_Mutation	KMT2A	NM_001197104.1	Chr11(GRCh37):g.118375138G>T	c.8531G>T	p.Cys2844Phe	0	0	0	0	0.994	1.1	1	32	2.871	2.871	9.354	9.354
WES	de novo	?	Lelieveld, et al. (2016)	157	NDD, ID	N/A	11	118376101	118376101		A	11	118376101	118376101	-	A	Frame_Shift_Ins	KMT2A	NM_001197104.1	Chr11(GRCh37):g.118376101dupA	c.9495dup	p.His3166Thrfs*10	0	0	0	NA	NA	NA	NA	NA	2.333	2.333	7.525	7.525
High throughput sequencing	de novo	F	Baer, et al. (2018)	1	WSS	Refer to table 2 of paper	-	-	-	-	-	11	118374582	118374582	C	T	Nonsense_Mutation	KMT2A	NM_001197104.1	Chr11(GRCh37):g.118374582C>T	c.7975C>T	p.Arg2659*	0	0	0	NA	NA	NA	1	39	2.824	2.824	5.716	5.716
High throughput sequencing	de novo	M	Baer, et al. (2018)	2	WSS	Refer to table 2 of paper	-	-	-	-	-	11	118347664	118347664	C	T	Nonsense_Mutation	KMT2A	NM_001197104.1	Chr11(GRCh37):g.118347664C>T	c.3301C>T	p.Arg1101*	0	0	0	NA	NA	NA	1	37	2.771	2.771	3.577	3.577
targeted sequencing	de novo	F	Baer, et al. (2018)	3	WSS	Refer to table 2 of paper	-	-	-	-	-	11	118307496	118307496	C	A	Nonsense_Mutation	KMT2A	NM_001197104.1	Chr11(GRCh37):g.118307496C>A	c.269C>A	p.Ser90*	0	0	0	NA	NA	NA	1	35	0.639	0.639	2.647	2.647
WES	de novo	F	Baer, et al. (2018)	4	WSS	Refer to table 2 of paper	-	-	-	-	-	11	118362536	118362536	C	T	Nonsense_Mutation	KMT2A	NM_001197104.1	Chr11(GRCh37):g.118362536C>T	c.4897C>T	p.Arg1633*	0	0	0	0.095	0.829	1.095	1	NA	2.713	2.713	6.664	6.664
targeted sequencing	de novo	F	Baer, et al. (2018)	5	WSS	Refer to table 2 of paper	-	-	-	-	-	11	118372554	118372554	C	T	Nonsense_Mutation	KMT2A	NM_001197104.1	Chr11(GRCh37):g.118372554C>T	c.6487C>T	p.Arg2163*	0	0	0	NA	NA	NA	1	37	1.444	1.444	0.774	0.774
High throughput sequencing	de novo	M	Baer, et al. (2018)	6	WSS	Refer to table 2 of paper	-	-	-	-	-	11	118374237	118374237	G	T	Nonsense_Mutation	KMT2A	NM_001197104.1	Chr11(GRCh37):g.118374237G>T	c.7630G>T	p.Glu2544*	0	0	0	NA	NA	NA	1	38	2.824	2.824	4.608	4.608
High throughput sequencing	de novo	M	Baer, et al. (2018)	7	WSS	Refer to table 2 of paper	-	-	-	-	-	11	118374045	118374045	C	T	Nonsense_Mutation	KMT2A	NM_001197104.1	Chr11(GRCh37):g.118374045C>T	c.7438C>T	p.Arg2480*	0	0	0	NA	NA	NA	1	35	0.381	0.381	1.986	1.986
High throughput sequencing	de novo	M	Baer, et al. (2018)	8	WSS	Refer to table 2 of paper	-	-	-	-	-	11	118339535	118339535	C	T	Nonsense_Mutation	KMT2A	NM_001197104.1	Chr11(GRCh37):g.118339535C>T	c.478C>T	p.Arg160*	0	0	0	NA	NA	NA	1	36	2.557	2.557	5.69	5.69
High throughput sequencing	de novo	M	Baer, et al. (2018)	9	WSS	Refer to table 2 of paper	-	-	-	-	-	11	118370058	118370061	TTGT	-	Frame_Shift_Del	KMT2A	NM_001197104.1	Chr11(GRCh37):g.118370058_118370061delTTGT	c.6002_6005delTTGT	p.Phe2001Trpfs*8	0	0	0	NA	NA	NA	NA	NA	2.324000;2.324000;2.882000;2.324000	2.4635	8.042000;1.676000;9.873000;8.042000	6.90825
targeted sequencing	de novo	M	Baer, et al. (2018)	10	WSS	Refer to table 2 of paper	-	-	-	-	-	11	118376321	118376342	TCCCTCTAGTACCCCTTCAAAC	-	Frame_Shift_Del	KMT2A	NM_001197104.1	Chr11(GRCh37):g.118376321_118376342delTCCCTCTAGTACCCCTTCAAAC	c.9714_9735delTCCCTCTAGTACCCCTTCAAAC	p.Pro3239Leufs*10	0	0	0	NA	NA	NA	NA	NA	-0.411000;2.890000;2.890000;1.563000;2.330000;2.890000;2.330000;2.330000;2.890000;0.178000;1.134000;1.565000;1.560000;2.890000;2.890000;0.180000;1.126000;2.890000;-0.848000;2.330000;1.084000;0.884000	1.7075	0.143000;7.297000;5.976000;0.501000;3.685000;7.297000;0.476000;4.102000;5.112000;0.239000;1.300000;3.165000;1.524000;4.628000;5.763000;1.008000;2.986000;7.487000;-0.221000;2.686000;4.138000;0.255000	3.16123
High throughput sequencing	de novo	M	Baer, et al. (2018)	11	WSS	Refer to table 2 of paper	-	-	-	-	-	11	118343011	118343011	-	A	Frame_Shift_Ins	KMT2A	NM_001197104.1	Chr11(GRCh37):g.118343016dupA	c.1142dupA	p.Ala383Glyfs*6	0	0	0	NA	NA	NA	NA	NA	-1.3	-1.3	-0.684	-0.684
High throughput sequencing	de novo	M	Baer, et al. (2018)	12	WSS	Refer to table 2 of paper	-	-	-	-	-	11	118352807	118352807	G	-	Frame_Shift_Del	KMT2A	NM_001197104.1	Chr11(GRCh37):g.118352807delG	c.4012delG	p.Gly1338Valfs*18	0	0	0	NA	NA	NA	NA	NA	2.68	2.68	5.974	5.974
High throughput sequencing	de novo	F	Baer, et al. (2018)	13	WSS	Refer to table 2 of paper	-	-	-	-	-	11	118367017	118367017	C	-	Frame_Shift_Del	KMT2A	NM_001197104.1	Chr11(GRCh37):g.118367021delC	c.5603delC	p.Pro1868Glnfs*3	0	0	0	NA	NA	NA	NA	NA	2.504	2.504	4.037	4.037
High throughput sequencing	de novo	M	Baer, et al. (2018)	14	WSS	Refer to table 2 of paper	-	-	-	-	-	11	118342528	118342553	AGAAAAGAAGAGAGGAAGACCTCCCA	T	Frame_Shift	KMT2A	NM_001197104.1	Chr11(GRCh37):g.118342528_118342553delinsT	c.654_679delinsT	p.Glu219Profs*5	0	0	0	NA	NA	NA	NA	NA	2.126000;2.630000;2.035000;0.414000;2.080000;2.080000;1.311000;2.126000;0.944000;1.358000;0.050000;2.630000;2.126000;2.630000;1.360000;0.373000;2.126000;2.630000;2.126000;2.630000;2.630000;0.030000;2.630000;2.630000;0.037000;2.126000	1.76415	2.676000;7.754000;7.293000;1.604000;7.349000;7.349000;1.764000;5.495000;3.056000;0.982000;0.525000;7.754000;2.209000;7.754000;7.754000;1.076000;5.221000;7.754000;1.647000;6.174000;6.174000;0.364000;6.174000;6.174000;-0.440000;1.133000	4.33727
WES	de novo	M	Baer, et al. (2018)	15	WSS	Refer to table 2 of paper	-	-	-	-	-	11	118374781	118374784	ATGG	-	Frame_Shift_Del	KMT2A	NM_001197104.1	Chr11(GRCh37):g.118374781_118374784delATGG	c.8174_8177delATGG	p.Asp2725Glyfs*31	0	0	0	NA	NA	NA	NA	NA	2.371000;-1.775000;2.941000;2.941000	1.6195	8.651000;-0.706000;9.146000;7.375000	6.1165
High throughput sequencing	de novo	M	Baer, et al. (2018)	16	WSS	Refer to table 2 of paper	-	-	-	-	-	11	118353156	118353156	G	-	Frame_Shift_Del	KMT2A	NM_001197104.1	Chr11(GRCh37):g.118353156delG	c.4032delG	p.Val1347Trpfs*9	0	0	0	NA	NA	NA	NA	NA	2.62	2.62	4.929	4.929
WES	de novo	F	Baer, et al. (2018)	17	WSS	Refer to table 2 of paper	-	-	-	-	-	11	118360933	118360934	GT	-	Frame_Shift_Del	KMT2A	NM_001197104.1	Chr11(GRCh37):g.118360935_118360936delGT	c.4667_4668delGT	p.Cys1556Serfs*2	0	0	0	NA	NA	NA	NA	NA	1.178000;1.957000	1.5675	3.873000;7.987000	5.93
WES	de novo	F	Baer, et al. (2018)	18	WSS	Refer to table 2 of paper	-	-	-	-	-	11	118344186	118344186	-	C	Frame_Shift_Ins	KMT2A	NM_001197104.1	Chr11(GRCh37):g.118344192dupC	c.2318dupC	p.Ser774Valfs*12	0	0	0	NA	NA	NA	NA	NA	2.781	2.781	3.553	3.553
High throughput sequencing	de novo	M	Baer, et al. (2018)	19	WSS	Refer to table 2 of paper	-	-	-	-	-	11	118374875	118374875	-	A	Frame_Shift_Ins	KMT2A	NM_001197104.1	Chr11(GRCh37):g.118374877dupA	c.8270dupA	p.Ile2758Aspfs*2	0	0	0	NA	NA	NA	NA	NA	-0.894	-0.894	-0.313	-0.313
High throughput sequencing	de novo	M	Baer, et al. (2018)	20	WSS	Refer to table 2 of paper	-	-	-	-	-	11	118352688	118352689	TC	-	Frame_Shift_Del	KMT2A	NM_001197104.1	Chr11(GRCh37):g.118352690_118352691delTC	c.3895_3896delTC	p.Ser1299Profs*26	0	0	0	NA	NA	NA	NA	NA	0.382000;0.052000	0.217	0.215000;-0.412000	-0.0985
High throughput sequencing	inherited from affected mother (#22)	M	Baer, et al. (2018)	21	WSS	Refer to table 2 of paper	-	-	-	-	-	11	118379865	118379865	T	C	Missense_Mutation	KMT2A	NM_001197104.1	Chr11(GRCh37):g.118379865T>C	c.10850T>C	p.Leu3617Pro	0.001	0.0012	0.0132	0	0.003	0.69	1	22.7	0.145	0.145	2.28	2.28
High throughput sequencing	unknown	F	Baer, et al. (2018)	22	WSS	Refer to table 2 of paper	-	-	-	-	-	11	118379865	118379865	T	C	Missense_Mutation	KMT2A	NM_001197104.1	Chr11(GRCh37):g.118379865T>C	c.10850T>C	p.Leu3617Pro	0.001	0.0012	0.0132	0	0.003	0.69	1	22.7	0.145	0.145	2.28	2.28
High throughput sequencing	inherited from affeccted mother	M	Baer, et al. (2018)	23	WSS	Refer to table 2 of paper	-	-	-	-	-	11	118376047	118376047	C	T	Missense_Mutation	KMT2A	NM_001197104.1	Chr11(GRCh37):g.118376047C>T	c.9440C>T	p.Ser3147Phe	0	0	0	0.001	0.44	1.525	1	24.6	2.894	2.894	7.007	7.007
WES	de novo	M	Baer, et al. (2018)	24	WSS	Refer to table 2 of paper	-	-	-	-	-	11	118348807	118348807	C	T	Missense_Mutation	KMT2A	NM_001197104.1	Chr11(GRCh37):g.118348807C>T	c.3460C>T	p.Arg1154Trp	0	0	0	0	1	2.675	1	33	2.882	2.882	6.023	6.023
WES	de novo	M	Baer, et al. (2018)	25	WSS	Refer to table 2 of paper	-	-	-	-	-	11	118348811	118348811	G	A	Missense_Mutation	KMT2A	NM_001197104.1	Chr11(GRCh37):g.118348811G>A	c.3464G>A	p.Cys1155Tyr	0	0	0	0.001	0.999	2.66	1	31	2.882	2.882	9.811	9.811
High throughput sequencing	de novo	M	Baer, et al. (2018)	26	WSS	Refer to table 2 of paper	-	-	-	-	-	11	118348889	118348889	G	A	Missense_Mutation	KMT2A	NM_001197104.1	Chr11(GRCh37):g.118348889G>A	c.3542G>A	p.Gly1181Asp	0	0	0	0	1	2.66	1	29.3	2.835	2.835	9.811	9.811
WES	inherited from unaffected father (somatic mosaicism in father)	F	Baer, et al. (2018)	27	WSS	Refer to table 2 of paper	-	-	-	-	-	11	118348807	118348807	C	T	Missense_Mutation	KMT2A	NM_001197104.1	Chr11(GRCh37):g.118348807C>T	c.3460C>T	p.Arg1154Trp	0	0	0	0	1	2.675	1	33	2.882	2.882	6.023	6.023
WES	inherited from unaffected father (somatic mosaicism in father)	F	Baer, et al. (2018)	28	WSS	Refer to table 2 of paper	-	-	-	-	-	11	118348807	118348807	C	T	Missense_Mutation	KMT2A	NM_001197104.1	Chr11(GRCh37):g.118348807C>T	c.3460C>T	p.Arg1154Trp	0	0	0	0	1	2.675	1	33	2.882	2.882	6.023	6.023
High throughput sequencing	de novo	F	Baer, et al. (2018)	29	WSS	Refer to table 2 of paper	-	-	-	-	-	11	118344492	118344492	G	T	Missense_Mutation	KMT2A	NM_001197104.1	Chr11(GRCh37):g.118344492G>T	c.2618G>T	p.Ser873Asn	0	0	0	0.002	0.08	0.695	0.834	23.3	2.781	2.781	4.69	4.69
High throughput sequencing	de novo	M	Baer, et al. (2018)	30	WSS, ASD	Refer to table 2 of paper	-	-	-	-	-	11	118370550	118370550	G	A	Missense_Mutation	KMT2A	NM_001197104.1	Chr11(GRCh37):g.118370550G>A	c.6080G>A	p.Gly2027Glu	0	0	0	0	1	3.165	1	34	2.575	2.575	9.77	9.77
WES	unknown	M	Baer, et al. (2018)	31	WSS, ASD	Refer to table 2 of paper	-	-	-	-	-	11	118369155	118369155	A	G	Missense_Mutation	KMT2A	NM_001197104.1	Chr11(GRCh37):g.118369155A>G	c.5873A>G	p.His1958Arg	0	0	0	0	0.994	3.685	1	26.3	2.261	2.261	9.343	9.343
High throughput sequencing	de novo	M	Baer, et al. (2018)	32	WSS	Refer to table 2 of paper	-	-	-	-	-	11	118360965	118360965	G	A	Splice_site	KMT2A	NM_001197104.1	Chr11(GRCh37):g.118360965G>A	c.4696+1G>A	IVS13+1G>A	0	0	0	NA	NA	NA	1	34	2.416	2.416	9.803	9.803
High throughput sequencing	de novo	M	Baer, et al. (2018)	33	WSS	Refer to table 2 of paper	-	-	-	-	-	11	118344186	118344186	-	C	Frame_Shift_Ins	KMT2A	NM_001197104.1	Chr11(GRCh37):g.118344192dupC	c.2318dupC	p.Ser774Valfs*12	0	0	0	NA	NA	NA	NA	NA	2.781	2.781	3.553	3.553
WES	de novo	M	Aggarwal, et al. (2017)	1	WSS	refer to paper	-	-	-	-	-	11	118307379	118307413	CCGGGGCGCCCCCCTCCCCCCCGGCTGTGGCGGCC	-	Frame_Shift_Del	KMT2A	NM_001197104.1	Chr11(GRCh37):g.118307379_118307413delCCGGGGCGCCCCCCTCCCCCCCGGCTGTGGCGGCC	c.152_186delCCGGGGCGCCCCCCTCCCCCCCGGCTGTGGCGGCC	p.Pro51Argfs*84	0	0	0	NA	NA	NA	NA	NA	0.315000;1.311000;1.311000;0.309000;0.307000;1.311000;1.311000;0.283000;0.281000;0.517000;1.585000;0.517000;1.585000;1.585000;0.313000;1.585000;0.517000;0.488000;0.047000;0.488000;1.585000;0.082000;1.696000;0.605000;0.574000;-0.066000;1.696000;-0.038000;0.593000;0.576000;1.696000;0.593000;1.056000;1.056000;0.115000	0.793857	0.171000;0.940000;0.552000;1.206000;0.564000;0.937000;1.377000;1.009000;1.601000;0.561000;1.665000;0.229000;-0.015000;-0.243000;0.078000;1.236000;-0.952000;1.223000;0.230000;0.002000;2.508000;-0.441000;0.536000;0.408000;2.508000;-0.001000;0.896000;-0.610000;1.654000;0.322000;0.425000;0.281000;1.968000;1.584000;-0.869000	0.672571
WES	de novo	M	Enokizono, et al. (2017)	1	WSS	refer to paper	-	-	-	-	-	11	118345004	118345007	AAAC	-	Frame_Shift_Del	KMT2A	NM_001197104.1	Chr11(GRCh37):g.118345008_118345011delAAAC	c.3134_3137delAAAC	p.Gln1045Profs*48	0	0	0	NA	NA	NA	NA	NA	2.092000;2.092000;0.114000;2.588000	1.7215	6.874000;8.849000;0.698000;2.673000	4.7735
WES	inherited from affected mother	M	Bogaert, et al. (2017)	Family A II:2	WSS	refer to paper	-	-	-	-	-	11	118378325	118378325	G	A	Splice_site	KMT2A	NM_001197104.1	Chr11(GRCh37):g.118378325G>A	c.10835+1G>A	IVS28+1G>A	0	0	0	NA	NA	NA	1	25.5	2.458	2.458	5.78	5.78
WES	inherited from affected mother	M	Bogaert, et al. (2017)	Family A II:3	WSS	refer to paper	-	-	-	-	-	11	118378325	118378325	G	A	Splice_site	KMT2A	NM_001197104.1	Chr11(GRCh37):g.118378325G>A	c.10835+1G>A	IVS28+1G>A	0	0	0	NA	NA	NA	1	25.5	2.458	2.458	5.78	5.78
WES	unknown (affected mother)	F	Bogaert, et al. (2017)	Family A I:2	WSS	refer to paper	-	-	-	-	-	11	118378325	118378325	G	A	Splice_site	KMT2A	NM_001197104.1	Chr11(GRCh37):g.118378325G>A	c.10835+1G>A	IVS28+1G>A	0	0	0	NA	NA	NA	1	25.5	2.458	2.458	5.78	5.78
WES	de novo	F	Yuan, et al. (2015)	BAB4964	WSS	refer to Table 1 of paper	-	-	-	-	-	11	118344107	118344107	C	T	Nonsense_Mutation	KMT2A	NM_001197104.1	Chr11(GRCh37):g.118344107C>T	c.2233C>T	p.Arg745*	0	0	0	NA	NA	NA	1	36	2.781	2.781	2.917	2.917
WES	de novo	M	Bramswig, et al. (2015)	K2431	WSS	refer to Table 1 of paper	-	-	-	-	-	11	118348811	118348811	G	A	Missense_Mutation	KMT2A	NM_001197104.1	Chr11(GRCh37):g.118348811G>A	c.3464G>A	p.Cys1155Tyr	0	0	0	0.001	0.999	2.66	1	31	2.882	2.882	9.811	9.811
targeted gene panel	de novo	M	Parenti, et al. (2017)	Patient 1	WSS	refer to paper	-	-	-	-	-	11	118375197	118375197	C	T	Nonsense_Mutation	KMT2A	NM_001197104.1	Chr11(GRCh37):g.118375197C>T	c.8590C > T	p.Gln2864*	0	0	0	NA	NA	NA	1	39	2.871	2.871	5.659	5.659
next generation sequencing	unknown	F	Lebrun, et al. (2018)	RTT4662	NDD	NA	-	-	-	-	-	11	118339493	118339493	G	A	Missense_Mutation	KMT2A	NM_001197104	Chr11(GRCh37):g.118339493G>A	c.436G>A	p.Glu146Lys	0	2.999e-05	1.791e-05	0.003	0.971	0.975	1	28.6	2.557	2.557	7.145	7.145
next generation sequencing	unknown	M	Lebrun, et al. (2018)	RTT4575	NDD	NA	-	-	-	-	-	11	118342727	118342727	T	C	Missense_Mutation	KMT2A	NM_001197104	Chr11(GRCh37):g.118342727T>C	c.853T>C	p.Phe285Leu	0	0	0	0.306	0.014	0.66	1	21.7	2.035	2.035	4.675	4.675
next generation sequencing	unknown	M	Lebrun, et al. (2018)	RTT4374	NDD	NA	-	-	-	-	-	11	118343067	118343067	A	G	Missense_Mutation	KMT2A	NM_001197104	Chr11(GRCh37):g.118343067A>G	c.1193A>G	p.Lys398Arg	0.0015	0.0005	0.0013	0.157	0.549	1.78	0.954	23.3	2.196	2.196	2.458	2.458
next generation sequencing	unknown	M	Lebrun, et al. (2018)	16DI00009	NDD	NA	-	-	-	-	-	11	118343378	118343378	G	A	Missense_Mutation	KMT2A	NM_001197104	Chr11(GRCh37):g.118343378G>A	c.1504G>A	p.Glu502Lys	0.0119	0.0434	0.0429	0.008	0.095	0.895	0.941	23.7	2.655	2.655	3.391	3.391
next generation sequencing	unknown	F	Lebrun, et al. (2018)	RTT4461	NDD	NA	-	-	-	-	-	11	118343378	118343378	G	A	Missense_Mutation	KMT2A	NM_001197104	Chr11(GRCh37):g.118343378G>A	c.1504G>A	p.Glu502Lys	0.0119	0.0434	0.0429	0.008	0.095	0.895	0.941	23.7	2.655	2.655	3.391	3.391
next generation sequencing	inherited from father	M	Lebrun, et al. (2018)	RTT4622	NDD	NA	-	-	-	-	-	11	118343378	118343378	G	A	Missense_Mutation	KMT2A	NM_001197104	Chr11(GRCh37):g.118343378G>A	c.1504G>A	p.Glu502Lys	0.0119	0.0434	0.0429	0.008	0.095	0.895	0.941	23.7	2.655	2.655	3.391	3.391
next generation sequencing	absent in mother and healthy brother	M	Lebrun, et al. (2018)	RTT4399	NDD	NA	-	-	-	-	-	11	118344350	118344350	C	T	Missense_Mutation	KMT2A	NM_001197104	Chr11(GRCh37):g.118344350C>T	c.2476C>T	p.Pro826Ser	0	0	0	0.213	0.311	0.625	0.993	21.8	2.664	2.664	4.262	4.262
next generation sequencing	de novo	M	Lebrun, et al. (2018)	MWS1230	NDD	refer to Table S2 in paper	-	-	-	-	-	11	118348807	118348807	C	T	Missense_Mutation	KMT2A	NM_001197104	Chr11(GRCh37):g.118348807C>T	c.3460C>T	p.Arg1154Trp	0	0	0	0	1	2.675	1	33	2.882	2.882	6.023	6.023
next generation sequencing	de novo	M	Lebrun, et al. (2018)	RTT4336	NDD	refer to Table S2 in paper	-	-	-	-	-	11	118350900	118350900	G	A	Missense_Mutation	KMT2A	NM_001197104	Chr11(GRCh37):g.118350900G>A	c.3581G>A	p.Cys1194Tyr	0	0	0	0	0.999	2.63	1	31	2.706	2.706	9.3	9.3
next generation sequencing	inherited from mother	F	Lebrun, et al. (2018)	RTT4023	NDD	NA	-	-	-	-	-	11	118352769	118352769	G	A	Missense_Mutation	KMT2A	NM_001197104	Chr11(GRCh37):g.118352769G>A	c.3974G>A	p.Ser1325Asn	0.001	0.0017	0.0018	0.269	0.001	2.24	0.982	19.46	2.68	2.68	0.857	0.857
next generation sequencing	unknown	M	Lebrun, et al. (2018)	RTT4414	NDD	NA	-	-	-	-	-	11	118352769	118352769	G	A	Missense_Mutation	KMT2A	NM_001197104	Chr11(GRCh37):g.118352769G>A	c.3974G>A	p.Ser1325Asn	0.001	0.0017	0.0018	0.269	0.001	2.24	0.982	19.46	2.68	2.68	0.857	0.857
next generation sequencing	inherited from mother	F	Lebrun, et al. (2018)	RTT4581	NDD	NA	-	-	-	-	-	11	118353176	118353176	C	T	Missense_Mutation	KMT2A	NM_001197104	Chr11(GRCh37):g.118353176C>T	c.4052C>T	p.Pro1351Leu	0	0	0	0.201	0.005	1.905	1	22.8	2.62	2.62	2.704	2.704
next generation sequencing	absent in the father	M	Lebrun, et al. (2018)	16DI000153	NDD	NA	-	-	-	-	-	11	118359452	118359452	G	A	Missense_Mutation	KMT2A	NM_001197104	Chr11(GRCh37):g.118359452G>A	c.4456G>A	p.Gly1486Arg	0	0	0	0.006	0.999	1.725	1	32	2.861	2.861	9.417	9.417
next generation sequencing	unknown	M	Lebrun, et al. (2018)	RTT4537	NDD	NA	-	-	-	-	-	11	118362528	118362528	G	A	Missense_Mutation	KMT2A	NM_001197104	Chr11(GRCh37):g.118362528G>A	c.4889G>A	p.Arg1630Gln	0.001	0.0005	0.0003	0.251	0.012	0.76	0.996	22.2	1.436	1.436	2.352	2.352
next generation sequencing	unknown	M	Lebrun, et al. (2018)	RTT4306	NDD	NA	-	-	-	-	-	11	118371814	118371814	G	C	Missense_Mutation	KMT2A	NM_001197104	Chr11(GRCh37):g.118371814G>C	c.6271G>C	p.Glu2091Gln	0	0	0	0.188	0.062	0.805	0.607	19.92	1.274	1.274	4.38	4.38
next generation sequencing	inherited from father	M	Lebrun, et al. (2018)	16DI00327	NDD	NA	-	-	-	-	-	11	118373179	118373179	G	A	Missense_Mutation	KMT2A	NM_001197104	Chr11(GRCh37):g.118373179G>A	c.6572G>A	p.Arg2191Gln	0.0043	0.0019	0.0036	0.071	0.01	1.5	0.988	23.1	2.75	2.75	4.507	4.507
next generation sequencing	unknown	F	Lebrun, et al. (2018)	RTT4432	NDD	NA	-	-	-	-	-	11	118373179	118373179	G	A	Missense_Mutation	KMT2A	NM_001197104	Chr11(GRCh37):g.118373179G>A	c.6572G>A	p.Arg2191Gln	0.0043	0.0019	0.0036	0.071	0.01	1.5	0.988	23.1	2.75	2.75	4.507	4.507
next generation sequencing	inherited from father	F	Lebrun, et al. (2018)	RTT4534	NDD	NA	-	-	-	-	-	11	118373179	118373179	G	A	Missense_Mutation	KMT2A	NM_001197104	Chr11(GRCh37):g.118373179G>A	c.6572G>A	p.Arg2191Gln	0.0043	0.0019	0.0036	0.071	0.01	1.5	0.988	23.1	2.75	2.75	4.507	4.507
next generation sequencing	inherited from father	F	Lebrun, et al. (2018)	RTT4654	NDD	NA	-	-	-	-	-	11	118373179	118373179	G	A	Missense_Mutation	KMT2A	NM_001197104	Chr11(GRCh37):g.118373179G>A	c.6572G>A	p.Arg2191Gln	0.0043	0.0019	0.0036	0.071	0.01	1.5	0.988	23.1	2.75	2.75	4.507	4.507
next generation sequencing	inherited from father	F	Lebrun, et al. (2018)	RTT4712	NDD	NA	-	-	-	-	-	11	118373179	118373179	G	A	Missense_Mutation	KMT2A	NM_001197104	Chr11(GRCh37):g.118373179G>A	c.6572G>A	p.Arg2191Gln	0.0043	0.0019	0.0036	0.071	0.01	1.5	0.988	23.1	2.75	2.75	4.507	4.507
next generation sequencing	unknown	F	Lebrun, et al. (2018)	RTT4099	NDD	NA	-	-	-	-	-	11	118373226	118373226	C	T	Missense_Mutation	KMT2A	NM_001197104	Chr11(GRCh37):g.118373226C>T	c.6619C>T	p.Arg2207Trp	0	0.0011	5.481e-05	0.001	0.425	0.805	0.999	27.3	2.75	2.75	4.7	4.7
next generation sequencing	inherited from father	F	Lebrun, et al. (2018)	RTT4283	NDD	NA	-	-	-	-	-	11	118373305	118373305	C	T	Missense_Mutation	KMT2A	NM_001197104	Chr11(GRCh37):g.118373305C>T	c.6698C>T	p.Thr2233Ile	0.0053	0.0062	0.0071	1	0	-0.46	1	NA	-1.177	-1.177	-1.879	-1.879
next generation sequencing	unknown	M	Lebrun, et al. (2018)	RTT4416	NDD	NA	-	-	-	-	-	11	118373677	118373677	C	G	Missense_Mutation	KMT2A	NM_001197104	Chr11(GRCh37):g.118373677C>G	c.7070C>G	p.Pro2357Arg	0.0089	0.0053	0.0068	0.011	0.006	0.695	1	10.02	0.247	0.247	0.524	0.524
next generation sequencing	inherited from father	F	Lebrun, et al. (2018)	RTT3997	NDD	NA	-	-	-	-	-	11	118373862	118373862	G	A	Missense_Mutation	KMT2A	NM_001197104	Chr11(GRCh37):g.118373862G>A	c.7255G>A	p.Glu2419Lys	0	9.003e-05	0.0002	0.005	0.469	0.895	0.998	25.5	2.699	2.699	4.933	4.933
next generation sequencing	de novo	M	Lebrun, et al. (2018)	RTT4023	NDD	refer to Table S2 in paper	-	-	-	-	-	11	118375165	118375165	T	G	Missense_Mutation	KMT2A	NM_001197104	Chr11(GRCh37):g.118375165T>G	c.8558T>G	p.Met2853Arg	0	0	0	0	0.974	1.1	1	28.2	2.315	2.315	7.602	7.602
next generation sequencing	unknown	F	Lebrun, et al. (2018)	RTT4079	NDD	NA	-	-	-	-	-	11	118375525	118375525	C	G	Missense_Mutation	KMT2A	NM_001197104	Chr11(GRCh37):g.118375525C>G	c.8918C>G	p.Ser2973Cys	0	0	0	0.003	0.319	0.695	1	23.3	2.941	2.941	2.797	2.797
next generation sequencing	unknown	M	Lebrun, et al. (2018)	RTT4048	NDD	NA	-	-	-	-	-	11	118375552	118375552	C	T	Missense_Mutation	KMT2A	NM_001197104	Chr11(GRCh37):g.118375552C>T	c.8945C>T	p.Pro2982Leu	0	0	6.667e-05	0.001	0.738	0.55	1	27.2	2.941	2.941	4.46	4.46
next generation sequencing	inherited from father	M	Lebrun, et al. (2018)	RTT4019	NDD	NA	-	-	-	-	-	11	118375572	118375572	G	A	Missense_Mutation	KMT2A	NM_001197104	Chr11(GRCh37):g.118375572G>A	c.8965G>A	p.Glu2989Lys	0	0.0007	0.0005	0.001	0.664	0.975	1	32	2.941	2.941	9.477	9.477
next generation sequencing	unknown	M	Lebrun, et al. (2018)	RTT4531	NDD	NA	-	-	-	-	-	11	118376007	118376007	C	T	Missense_Mutation	KMT2A	NM_001197104	Chr11(GRCh37):g.118376007C>T	c.9400C>T	p.Leu3134Phe	0	0.0002	0.0003	0	0.997	2.19	1	25	1.597	1.597	0.802	0.802
next generation sequencing	unknown	M	Lebrun, et al. (2018)	RTT4507	NDD	NA	-	-	-	-	-	11	118376925	118376925	A	G	Missense_Mutation	KMT2A	NM_001197104	Chr11(GRCh37):g.118376925A>G	c.10318A>G	p.Ile3440Val	0.006	0.0024	0.0036	0.409	0	0.345	1	NA	-1.668	-1.668	0.479	0.479
next generation sequencing	inherited from father	M	Lebrun, et al. (2018)	RTT4537	NDD	NA	-	-	-	-	-	11	118376925	118376925	A	G	Missense_Mutation	KMT2A	NM_001197104	Chr11(GRCh37):g.118376925A>G	c.10318A>G	p.Ile3440Val	0.006	0.0024	0.0036	0.409	0	0.345	1	NA	-1.668	-1.668	0.479	0.479
next generation sequencing	unknown	F	Lebrun, et al. (2018)	RTT4244	NDD	NA	-	-	-	-	-	11	118376925	118376925	A	G	Missense_Mutation	KMT2A	NM_001197104	Chr11(GRCh37):g.118376925A>G	c.10318A>G	p.Ile3440Val	0.006	0.0024	0.0036	0.409	0	0.345	1	NA	-1.668	-1.668	0.479	0.479
next generation sequencing	unknown	M	Lebrun, et al. (2018)	RTT4306	NDD	NA	-	-	-	-	-	11	118377082	118377082	C	T	Missense_Mutation	KMT2A	NM_001197104	Chr11(GRCh37):g.118377082C>T	c.10475C>T	p.Ala3492Val	0.0008	0.0025	0.0029	0.221	0.002	0.205	0.995	15.18	0.826	0.826	1.742	1.742
next generation sequencing	unknown	F	Lebrun, et al. (2018)	RTT4194	NDD	NA	-	-	-	-	-	11	118377154	118377154	G	A	Missense_Mutation	KMT2A	NM_001197104	Chr11(GRCh37):g.118377154G>A	c.10547G>A	p.Gly3516Glu	0.0061	0.003	0.0036	0.072	0.444	0.895	0.982	22.3	1.456	1.456	3.589	3.589
next generation sequencing	absent in the mother	M	Lebrun, et al. (2018)	RTT4482	NDD	NA	-	-	-	-	-	11	118377211	118377211	G	T	Missense_Mutation	KMT2A	NM_001197104	Chr11(GRCh37):g.118377211G>T	c.10604G>T	p.Gly3535Val	0	0	0	0.184	0.001	0.895	1	16.81	0.074	0.074	0.435	0.435
next generation sequencing	unknown	M	Lebrun, et al. (2018)	16DI00285	NDD	NA	-	-	-	-	-	11	118377297	118377297	C	T	Missense_Mutation	KMT2A	NM_001197104	Chr11(GRCh37):g.118377297C>T	c.10690C>T	p.Arg3564Trp	0.0194	0.0086	0.0083	0.324	0.001	0.205	0.739	22.8	0.766	0.766	1.351	1.351
next generation sequencing	unknown	F	Lebrun, et al. (2018)	16DI00285	NDD	NA	-	-	-	-	-	11	118377297	118377297	C	T	Missense_Mutation	KMT2A	NM_001197104	Chr11(GRCh37):g.118377297C>T	c.10690C>T	p.Arg3564Trp	0.0194	0.0086	0.0083	0.324	0.001	0.205	0.739	22.8	0.766	0.766	1.351	1.351
next generation sequencing	inherited from mother	F	Lebrun, et al. (2018)	RTT4217	NDD	NA	-	-	-	-	-	11	118379865	118379865	T	C	Missense_Mutation	KMT2A	NM_001197104	Chr11(GRCh37):g.118379865T>C	c.10850T>C	p.Leu3617Pro	0.001	0.0012	0.0132	0	0.003	0.69	1	22.7	0.145	0.145	2.28	2.28
next generation sequencing	inherited from mother	F	Lebrun, et al. (2018)	RTT4256	NDD	NA	-	-	-	-	-	11	118379865	118379865	T	C	Missense_Mutation	KMT2A	NM_001197104	Chr11(GRCh37):g.118379865T>C	c.10850T>C	p.Leu3617Pro	0.001	0.0012	0.0132	0	0.003	0.69	1	22.7	0.145	0.145	2.28	2.28
next generation sequencing	inherited from mother	F	Lebrun, et al. (2018)	RTT4169	NDD	NA	-	-	-	-	-	11	118380699	118380699	G	C	Missense_Mutation	KMT2A	NM_001197104	Chr11(GRCh37):g.118380699G>C	c.10937G>C	p.Ser3646Thr	0	9.628e-05	6.541e-05	0.003	0.98	1.7	1	27.6	2.788	2.788	7.534	7.534
next generation sequencing	de novo	F	Lebrun, et al. (2018)	RTT4337	NDD	refer to Table S2 in paper	-	-	-	-	-	11	118390671	118390671	G	A	Splice_site	KMT2A	NM_001197104	Chr11(GRCh37):g.118390671G>A	c.11322-1G>A	IVS33-1G>A	0	0	0	NA	NA	NA	1	33	2.786	2.786	9.421	9.421
next generation sequencing	unknown	M	Lebrun, et al. (2018)	16DI00056	NDD	NA	-	-	-	-	-	11	118392700	118392700	C	T	Missense_Mutation	KMT2A	NM_001197104	Chr11(GRCh37):g.118392700C>T	c.11732C>T	p.Ser3911Leu	0	0	0	0	1	3.645	1	33	2.861	2.861	7.32	7.32
WES	de novo	?	Nambot, et al. (2018)	PED1433.3	ID+ congenital anomalies	NA	chr11	118362545	118362545	C	T	11	118362545	118362545	C	T	Nonsense_Mutation	KMT2A	NM_001197104	chr11(GRCh37):g.118362545C>T	c.4906C>T	p.Arg1636*	0	0	0	NA	NA	NA	1	36	0.274	0.274	1.157	1.157
WES	de novo	?	Nambot, et al. (2018)	PED2373.1	ID+ congenital anomalies	NA	chr11	118348811	118348811	G	A	11	118348811	118348811	G	A	Missense_Mutation	KMT2A	NM_001197104	chr11(GRCh37):g.118348811G>A	c.3464G>A	p.Cys1155Tyr	0	0	0	0.001	0.999	2.66	1	31	2.882	2.882	9.811	9.811
WES	inherited	?	Nambot, et al. (2018)	PED2683.1	ID+ congenital anomalies	NA	chr11	118374788	118374791	AGAG	-	11	118374788	118374791	AGAG	-	Frame_Shift	KMT2A	NM_001197104	chr11(GRCh37):g.118374790_118374793delAGAG	c.8183_8186del	p.Glu2728Valfs*28	0	0	0	NA	NA	NA	NA	NA	-0.305000;2.941000;2.371000;2.941000	1.987	0.517000;9.146000;8.651000;2.198000	5.128
Exome pool-seq	de novo	?	Popp, et al. (2017)	S_129	NDD	Moderate ID, hypertelorism	-	-	-	-	-	11	118347698	118347698	G	A	Splice_site	KMT2A	NM_001197104	Chr11(GRCh37):g.118347698G>A	c.3334+1G>A	IVS4+1G>A	0	0	0	NA	NA	NA	1	34	2.771	2.771	8.995	8.995
targeted gene panel	de novo	F	Li, et al. (2018)	1	WSS	refer to Table 1 of paper	-	-	-	-	-	11	118352632	118352632	T	-	Frame_Shift	KMT2A	NM_001197104	Chr11(GRCh37):g.118352632 delT	c.3837 delT	p.Pro1281Leufs*75	0	0	0	NA	NA	NA	NA	NA	-1.514	-1.514	-3.032	-3.032
targeted gene panel	de novo	M	Li, et al. (2018)	2	WSS	refer to Table 1 of paper	-	-	-	-	-	11	118377359	118377359	-	A	Frame_Shift	KMT2A	NM_001197104	Chr11(GRCh37):g.118377359 dupA	c.10752 dupA	p.Gly3585Argfs*8	0	0	0	NA	NA	NA	NA	NA	0.425	0.425	0.988	0.988
targeted gene panel	de novo	M	Li, et al. (2018)	3	WSS	refer to Table 1 of paper	-	-	-	-	-	11	118344192	118344192	-	C	Frame_Shift	KMT2A	NM_001197104	Chr11(GRCh37):g.118344192 dupC	c.2318 dupC	p.Ser774Valfs*12	0	0	0	NA	NA	NA	NA	NA	2.781	2.781	2.921	2.921
targeted gene panel	de novo	F	Li, et al. (2018)	4	WSS	refer to Table 1 of paper	-	-	-	-	-	11	118392684	118392684	C	T	Missense_Mutation	KMT2A	NM_001197104	Chr11(GRCh37):g.118392684 C>T	c.11716 C>T	p.Arg3906Cys	0	0	0	0	1	3.935	1	34	2.861	2.861	7.653	7.653
targeted gene panel	de novo	M	Li, et al. (2018)	5	WSS, ASD	refer to Table 1 of paper	-	-	-	-	-	11	118348850	118348850	G	A	Missense_Mutation	KMT2A	NM_001197104	Chr11(GRCh37):g.118348850 G>A	c.3503G> A	p.Gly1168Asp	0	0	0	0	1	2.595	1	29.2	2.835	2.835	9.811	9.811
targeted gene panel	de novo	F	Li, et al. (2018)	6	WSS	refer to Table 1 of paper	-	-	-	-	-	11	118347604	118347604	C	T	Nonsense_Mutation	KMT2A	NM_001197104	Chr11(GRCh37):g.118347604 C>T	c.3241C> T	p.Arg1081*	0	0	0	NA	NA	NA	1	38	2.771	2.771	7.394	7.394
targeted gene panel	de novo	F	Li, et al. (2018)	7	WSS	refer to Table 1 of paper	-	-	-	-	-	11	118344192	118344192	-	C	Frame_Shift	KMT2A	NM_001197104	Chr11(GRCh37):g.118344192 dupC	c.2318 dupC	p.Ser774Valfs*12	0	0	0	NA	NA	NA	NA	NA	2.781	2.781	2.921	2.921
targeted exome panel	de novo	F	Li, et al. (2018)	8	WSS	refer to Table 1 of paper	-	-	-	-	-	11	118379917	118379917	T	C	Splice_site	KMT2A	NM_001197104	Chr11(GRCh37):g.118379917 T>C	c.10900+2 T>C	IVS29+2T>C	0	0	0	NA	NA	NA	1	32	2.34	2.34	4.641	4.641
targeted exome panel	unknown	?	Li, et al. (2018)	9	WSS	NA	-	-	-	-	-	11	118379852	118379852	C	T	Nonsense_Mutation	KMT2A	NM_001197104	Chr11(GRCh37):g.118379852 C>T	c.10837 C>T	p.Gln3613*	0	0	0	NA	NA	NA	1	49	2.797	2.797	3.042	3.042
targeted gene panel	de novo	?	Li, et al. (2018)	10	WSS	NA	-	-	-	-	-	11	118369153	118369153	T	A	Nonsense_Mutation	KMT2A	NM_001197104	Chr11(GRCh37):g.118369153 T>A	c.5871T>A	p.Tyr1957*	0	0	0	NA	NA	NA	1	36	-0.433	-0.433	-0.08	-0.08
targeted exome panel	de novo	F	Li, et al. (2018)	11	WSS	NA	-	-	-	-	-	11	118353183	118353183	-	C	Frame_Shift	KMT2A	NM_001197104	Chr11(GRCh37):g.118353183 delC	c.4059 delC	p.Pro1354Leufs*2	0	0	0	NA	NA	NA	NA	NA	1.216	1.216	0.107	0.107
targeted gene panel	de novo	?	Li, et al. (2018)	12	WSS	NA	-	-	-	-	-	11	118370108	118370108	-	G	Frame_Shift	KMT2A	NM_001197104	Chr11(GRCh37):g.118370108 delG	c.6052 delG	p.Glu2018fs*7	0	0	0	NA	NA	NA	NA	NA	2.882	2.882	7.929	7.929
WES	de novo	M	Li, et al. (2018)	13	WSS	NA	-	-	-	-	-	11	118342775	118342775	C	T	Nonsense_Mutation	KMT2A	NM_001197104	Chr11(GRCh37):g.118342775 C>T	c.901C>T	p.Arg301*	0	0	0	NA	NA	NA	1	35	1.289	1.289	4.051	4.051
targeted exome panel	de novo	?	Li, et al. (2018)	14	WSS	NA	-	-	-	-	-	11	118344383	118344383	-	C	Frame_Shift	KMT2A	NM_001197104	Chr11(GRCh37):g:118344383 dupC	c.2510 dupC	p.Trp838lfs*9	0	0	0	NA	NA	NA	NA	NA	2.664	2.664	5.667	5.667
NGS-based ID panel	de novo	M	Stoyle, et al. (2018)	1	WSS	refer to paper	-	-	-	-	-	11	118373678	118373678	-	C	Frame_Shift	KMT2A	NM_001197104	g.118373678delC	c.7071delC	p.Ser2358Leufs*18	0	0	0	NA	NA	NA	NA	NA	-1.71	-1.71	-1.068	-1.068
